# Supplementary material for: Mechanistic insights into transcriptional regulation of ARHGAP36 expression identify a factor predictive of neuroblastoma survival
Source: eLife. 2026 Jul 6;14:RP108827. doi: 10.7554/eLife.108827 (PMC13336777; doi:10.7554/eLife.108827)
Supplement: Figure 3—source data 2. [file elife-108827-fig3-data2.zip]

Archive with 10 entries (10 files):
- Figure 3A PKAC pT197 PKAC 16 bit 700.TIF
- Figure 3A PKAC pT197 PKAC 16 bit 800.TIF
- Figure 3A PKAC pT197 PKAC G.tif
- Figure 3A PKAC pT197 PKAC GR.tif
- Figure 3A PKAC pT197 PKAC R.tif
- Figure 3A PKAC pT197 PKAC reblot aTubulin 16 bit 700.TIF
- Figure 3A PKAC pT197 PKAC reblot aTubulin 16 bit 800.TIF
- Figure 3A PKAC pT197 PKAC reblot aTubulin G.tif
- Figure 3A PKAC pT197 PKAC reblot aTubulin GR.tif
- Figure 3A PKAC pT197 PKAC reblot aTubulin R.tif
