# Supplementary material for: Mechanistic insights into transcriptional regulation of ARHGAP36 expression identify a factor predictive of neuroblastoma survival
Source: eLife. 2026 Jul 6;14:RP108827. doi: 10.7554/eLife.108827 (PMC13336777; doi:10.7554/eLife.108827)
Supplement: Figure 4—source data 2. [file elife-108827-fig4-data2.zip]

Archive with 30 entries (30 files):
- Figure 4B Arhgap36 Actin 16 bit 700.TIF
- Figure 4B Arhgap36 Actin 16 bit 800.TIF
- Figure 4B Arhgap36 Actin GR.tif
- Figure 4B Gli1 16 bit 700.TIF
- Figure 4B Gli1 16 bit 800.TIF
- Figure 4B Gli1 GR.tif
- Figure 4B Gli1 reblot Actin 16 bit 700.TIF
- Figure 4B Gli1 reblot Actin 16 bit 800.TIF
- Figure 4B Gli1 reblot Actin GR.tif
- Figure 4B PKAC pT197 PKAC 16 bit 700.TIF
- Figure 4B PKAC pT197 PKAC 16 bit 800.TIF
- Figure 4B PKAC pT197 PKAC G.tif
- Figure 4B PKAC pT197 PKAC GR.tif
- Figure 4B PKAC pT197 PKAC R.tif
- Figure 4B PKAC pT197 PKAC reblot Tubulin 16 bit 700.TIF
- Figure 4B PKAC pT197 PKAC reblot Tubulin 16 bit 800.TIF
- Figure 4B PKAC pT197 PKAC reblot Tubulin G.tif
- Figure 4B PKAC pT197 PKAC reblot Tubulin GR high.tif
- Figure 4B PKAC pT197 PKAC reblot Tubulin GR low.tif
- Figure 4B PKAC pT197 PKAC reblot Tubulin R high.tif
- Figure 4B PKAC pT197 PKAC reblot Tubulin R low.tif
- Figure 4B ZIM3-KRAB-dCas9 Foxc1 16 bit 700.TIF
- Figure 4B ZIM3-KRAB-dCas9 Foxc1 16 bit 800.TIF
- Figure 4B ZIM3-KRAB-dCas9 Foxc1 G.tif
- Figure 4B ZIM3-KRAB-dCas9 Foxc1 GR.tif
- Figure 4B ZIM3-KRAB-dCas9 Foxc1 R.tif
- Figure 4B ZIM3-KRAB-dCas9 Foxc1 reblot Actin 16 bit 700.TIF
- Figure 4B ZIM3-KRAB-dCas9 Foxc1 reblot Actin 16 bit 800.TIF
- Figure 4B ZIM3-KRAB-dCas9 Foxc1 reblot Actin GR high.tif
- Figure 4B ZIM3-KRAB-dCas9 Foxc1 reblot Actin GR low.tif
