# Supplementary material for: Mechanistic insights into transcriptional regulation of ARHGAP36 expression identify a factor predictive of neuroblastoma survival
Source: eLife. 2026 Jul 6;14:RP108827. doi: 10.7554/eLife.108827 (PMC13336777; doi:10.7554/eLife.108827)
Supplement: Figure 6—source data 2. [file elife-108827-fig6-data2.zip]

Archive with 15 entries (15 files):
- Figure 6D rep 1 pS342 Sufu 16 bit 700 - second membrane from the left.TIF
- Figure 6D rep 1 pS342 Sufu 16 bit 800 - second membrane from the left.TIF
- Figure 6D rep 1 pS342 Sufu GR.tif
- Figure 6D rep 1 pS342 Sufu reblot Actin 16 bit 700 - second membrane from the left.TIF
- Figure 6D rep 1 pS342 Sufu reblot Actin 16 bit 800 - second membrane from the left.TIF
- Figure 6D rep 1 pS342 Sufu reblot Actin GR.tif
- Figure 6D rep 23 pS342 Sufu Actin 16 bit 700.TIF
- Figure 6D rep 23 pS342 Sufu Actin 16 bit 800.TIF
- Figure 6D rep 23 pS342 Sufu Actin GR.tif
- Figure 6D Sufu 16 bit 700.TIF
- Figure 6D Sufu 16 bit 800.TIF
- Figure 6D Sufu GR.tif
- Figure 6D Sufu reblot Actin 16 bit 700 - second membrane from the left.TIF
- Figure 6D Sufu reblot Actin 16 bit 800 - second membrane from the left.TIF
- Figure 6D Sufu reblot Actin GR.tif
