# Supplementary material for: Mechanistic insights into transcriptional regulation of ARHGAP36 expression identify a factor predictive of neuroblastoma survival
Source: eLife. 2026 Jul 6;14:RP108827. doi: 10.7554/eLife.108827 (PMC13336777; doi:10.7554/eLife.108827)
Supplement: Appendix 1—figure 2—source data 1. [file elife-108827-app1-fig2-data1.zip]

Archive with 1 entries (1 files):
- Figure S2-source data 1.pdf
