# Supplementary material for: Mechanistic insights into transcriptional regulation of ARHGAP36 expression identify a factor predictive of neuroblastoma survival
Source: eLife. 2026 Jul 6;14:RP108827. doi: 10.7554/eLife.108827 (PMC13336777; doi:10.7554/eLife.108827)
Supplement: Appendix 1—figure 2—source data 2. [file elife-108827-app1-fig2-data2.zip]

Archive with 16 entries (16 files):
- Figure S2C Arhgap36 Actin 16 bit 700.TIF
- Figure S2C Arhgap36 Actin 16 bit 800.TIF
- Figure S2C Arhgap36 Actin GR.tif
- Figure S2C PKAC pT197 PKAC Tubulin 16 bit 700.TIF
- Figure S2C PKAC pT197 PKAC Tubulin 16 bit 800.TIF
- Figure S2C PKAC pT197 PKAC Tubulin G.tif
- Figure S2C PKAC pT197 PKAC Tubulin GR.tif
- Figure S2C PKAC pT197 PKAC Tubulin R.tif
- Figure S2D Arhgap36 Actin 16 bit 700.TIF
- Figure S2D Arhgap36 Actin 16 bit 800.TIF
- Figure S2D Arhgap36 Actin GR.tif
- Figure S2D PKAC pT197 PKAC Tubulin 16 bit 700.TIF
- Figure S2D PKAC pT197 PKAC Tubulin 16 bit 800.TIF
- Figure S2D PKAC pT197 PKAC Tubulin G.tif
- Figure S2D PKAC pT197 PKAC Tubulin GR.tif
- Figure S2D PKAC pT197 PKAC Tubulin R.tif
