# Supplementary material for: Mechanistic insights into transcriptional regulation of ARHGAP36 expression identify a factor predictive of neuroblastoma survival
Source: eLife. 2026 Jul 6;14:RP108827. doi: 10.7554/eLife.108827 (PMC13336777; doi:10.7554/eLife.108827)
Supplement: Appendix 1—figure 9—source data 2. [file elife-108827-app1-fig9-data2.zip]

Archive with 6 entries (6 files):
- Figure 5B rep 34 and Figure S9A Gli1 16 bit 700.TIF
- Figure 5B rep 34 and Figure S9A Gli1 16 bit 800.TIF
- Figure 5B rep 34 and Figure S9A Gli1 GR.tif
- Figure 5B rep 34 and Figure S9A Gli1 reblot Actin 16 bit 700.TIF
- Figure 5B rep 34 and Figure S9A Gli1 reblot Actin 16 bit 800.TIF
- Figure 5B rep 34 and Figure S9A Gli1 reblot Actin GR.tif
